# Supplementary material for: Fabrication of Sub-50 nm Three-Dimensional Rhombic Zero-Depth PDMS Nanopores with Enhanced Conductance via Silicon Micro-Blade Molding
Source: Micromachines (Basel). 2025 Dec 2;16(12):1375. doi: 10.3390/mi16121375 (PMC12735173; doi:10.3390/mi16121375)
Supplement: Supplementary file 1 [file micromachines-16-01375-s001.zip]

Archive with 1 entries (1 files):
- micromachines-3951620-supplementary.pdf
